# Supplementary material for: A High Incidence of Sperm with Cytoplasmic Droplets Affects the Response to Bicarbonate in Preserved Boar Semen
Source: Animals (Basel). 2021 Aug 31;11(9):2570. doi: 10.3390/ani11092570 (PMC8465936; doi:10.3390/ani11092570)
Supplement: Supplementary file 1 [file animals-11-02570-s001.zip]

Archive with 3 entries (2 files):
- animals-1357604-supplementary/
- animals-1357604-supplementary/Supplemental Table 1_R.pdf
- animals-1357604-supplementary/Supplemental Table 2_R.pdf
